# Supplementary material for: Coalescence of two growing bubbles in a Hele–Shaw cell
Source: Sci Rep. 2022 Jan 24;12:1270. doi: 10.1038/s41598-022-05252-5 (PMC8786952; doi:10.1038/s41598-022-05252-5)
Supplement: Supplementary file 2 — Supplementary Information 2. [file 41598_2022_5252_MOESM2_ESM.xlsx]

## Sheet: Sheet1
Run	Decompression Rate [kPa/s]	Gap Thickness [mm]	Viscosity [Pa・s]	Initial Bubble Radius of 1st bubble [mm]	Initial Bubble Radius of 2nd bubble [mm]	Initial Bubble Distance [mm]	Ca_f just before coalescence for 1st bubble	Ca_f just before coalescence for 2nd bubble	Nominal Ca	Coalescence vs Non-coalescence	Pixel length [mm/pixel]
Single Bubble	-1.5	0.3	10	0.669261							0.0121513
2021050505	-1.5	0.3	1	0.629094	0.63897	0.672368	0.0371997	0.038763	0.00896776	Coalescence during linear P	0.00770925
2021050506	-0.3	0.3	1	0.556519	0.532889	1.02987	0.00847101	0.0076195	0.00337488	Coalescence during linear P	0.00798176
2021050507	-0.3	0.3	1	0.550291	0.533332	0.522018	0.00125234	0.0011237	0.00102593	Coalescence during linear P	0.00737798
2021050508	-0.15	0.3	1	0.573735	0.511094	0.455342	0.000981125	0.000735601	0.0004619	Coalescence during linear P	0.00734463
2021050509	-9	0.3	1	0.346343	0.407173	0.743101	0.0195611	0.0266768	0.00964778	Coalescence during linear P	0.00717439
2021053101	-0.3	0.3	1	0.615413	0.619765	1.21758	0.0148586	0.0149801	0.00546564	Coalescence during linear P	0.00868621
2021053102	-9	0.3	1	0.55332	0.542746	0.734545	0.06676	0.0644875	0.0208734	Coalescence during linear P	0.0109409
2021053103	-0.3	0.3	1	0.556018	0.541885	0.381898	0.000878546	0.000792994	0.000696207	Coalescence during linear P	0.00822368
2021053104	-1.5	0.3	1	0.580817	0.543409	1.01716	0.09583	0.0845334	0.0176537	Coalescence during linear P	0.00893796
2021053108	-9	0.3	1	0.60653	0.553124	1.11943	0.17766	0.163874	0.0346199	Coalescence during linear P	0.0105791
2021053109	-1.5	0.3	1	0.562402	0.535653	0.941887	0.0597064	0.0546217	0.014224	Coalescence during linear P	0.01
2021053110	-0.3	0.3	1	0.538392	0.55585	1.14117	0.00965582	0.010169	0.00432411	Coalescence during linear P	0.00939227
2021042201	-1.5	0.3	10	0.642752	0.593656	0.180671	0.0715433	0.0563144	0.0201625	Coalescence during linear P	0.0119826
2021042206	-1.5	0.3	10	0.553135	0.613501	0.274678	0.47608	0.631097	0.0253234	Coalescence during linear P	0.0116897
2021042208	-0.3	0.3	10	0.547092	0.505929	0.559418	0.0510552	0.0429829	0.0109904	Coalescence during linear P	0.0111821
2021042209	-0.15	0.3	10	0.60402	0.523418	0.486627	0.0148295	0.0102251	0.00509795	Coalescence during linear P	0.00925926
2021030312	-0.15	1	100	0.53657	0.595224	0.263165	0.00336333	0.00472037	0.00234215	Coalescence during linear P	0.0116796
2021030316	-0.3	1	100	0.553807	0.525726	0.359399	0.0328756	0.0259271	0.00589856	Coalescence during linear P	0.0116408
2021030402	-1.5	1	10	0.571282	0.568421	0.398319	0.00749339	0.00801635	0.00318771	Coalescence during linear P	0.0112233
2021030403	-0.3	1	10	0.58495	0.562137	0.841375	0.00712487	0.00607259	0.00231332	Coalescence during linear P	0.011206
2021030407	-9	1	10	0.546148	0.558695	0.578245	0.0674463	0.0746899	0.013718	Coalescence during linear P	0.0117521
2021030408	-1.5	1	10	0.559248	0.568837	0.73102	0.0686087	0.0725346	0.00859537	Coalescence during linear P	0.0117773
2021030410	-0.3	1	10	0.569767	0.53951	0.661758	0.00301077	0.00252062	0.00144192	Coalescence during linear P	0.0102925
2021030411	-9	1	10	0.551625	0.556249	0.849897	0.181	0.172498	0.0211895	Coalescence during linear P	0.0121547
2021050510	-1.5	0.3	1	0.507106	0.570405	1.88751			0.0520441	No Coalescence	0.0113025
2021042202	-0.3	0.3	10	0.590039	0.595405	1.12437			0.046249	No Coalescence	0.0119565
2021042203	-1.5	0.3	10	0.552807	0.574653	1.54636			0.48459	No Coalescence	0.0124864
2021042204	-1.5	0.3	10	0.591073	0.510383	0.831967			0.115871	No Coalescence	0.0127494
2021042205	-9	0.3	10	0.561738	0.567482	1.17221			0.390314	No Coalescence	0.0140135
2021042207	-0.3	0.3	10	0.545193	0.55429	0.887453			0.0259267	No Coalescence	0.0115385
2021030311	-1.5	1	100	0.663576	0.663718	0.303656			0.0329716	No Coalescence	0.0116897
2021030317	-9	1	100	0.554416	0.554214	0.571838			0.145464	No Coalescence	0.0116773
2021030318	-1.5	1	100	0.557194	0.512289	2.51325			1.10876	No Coalescence	0.0116796
2021030404	-9	1	10	0.547279	0.566623	1.04442	0.0395947	0.0489319	0.0273815	Coalescence during constant P	0.0142388
2021030406	-1.5	1	10	0.557179	0.555584	1.49408	0.0304745	0.0351846	0.0385429	Coalescence during constant P	0.0142388
2021030315	-1.5	1	100	0.546753	0.595747	0.266491	0.461825	0.570595	0.0209808	Coalescence during constant P	0.0117021
